# Supplementary material for: Air Pollution, Neonatal Immune Responses, and Potential Joint Effects of Maternal Depression
Source: Int J Environ Res Public Health. 2021 May 11;18(10):5062. doi: 10.3390/ijerph18105062 (PMC8150899; doi:10.3390/ijerph18105062)
Supplement: Supplementary file 1 [file ijerph-18-05062-s001.zip]

Archive with 1 entries (1 files):
- ijerph-969803-supplementary.pdf
